# Supplementary material for: On-Site Sensitive Colorimetry for Free Cyanide by Using Ion-Pair Solid-Phase Extraction with Sedimentable Dispersed Particulates and Mobile Photography Box
Source: Molecules. 2024 Nov 14;29(22):5371. doi: 10.3390/molecules29225371 (PMC11596628; doi:10.3390/molecules29225371)
Supplement: Supplementary file 1 [file molecules-29-05371-s001.zip]

Archive with 1 entries (1 files):
- molecules-3313911-supplementary.pdf
